# Supplementary material for: Immunoglobulin M regulates airway hyperresponsiveness independent of T helper 2 allergic inflammation
Source: eLife. 2025 Dec 16;12:RP90531. doi: 10.7554/eLife.90531 (PMC12707823; doi:10.7554/eLife.90531)
Supplement: Figure 5—source data 2. [file elife-90531-fig5-data2.zip]

Archive with 2 entries (2 files):
- GAPDH.png
- BAIAP2L1.png
