# Supplementary material for: Immunoglobulin M regulates airway hyperresponsiveness independent of T helper 2 allergic inflammation
Source: eLife. 2025 Dec 16;12:RP90531. doi: 10.7554/eLife.90531 (PMC12707823; doi:10.7554/eLife.90531)
Supplement: Figure 6—figure supplement 1—source data 1. [file elife-90531-fig6-figsupp1-data1.zip]

Archive with 1 entries (1 files):
- Figure_6_-figure_supplement_1_source_data_1.pdf
